# Supplementary material for: Microarchitecture of the tsetse fly proboscis
Source: Parasit Vectors. 2017 Sep 19;10:430. doi: 10.1186/s13071-017-2367-2 (PMC5606065; doi:10.1186/s13071-017-2367-2)
Supplement: Supplementary file 1 — Distal tip of hypopharynx. Altering focal plane to show 3D structure. (ZIP 879 kb) [file 13071_2017_2367_MOESM1_ESM.zip]

Archive with 1 entries (1 files):
- 13071_2017_2367_MOESM1_ESM.mov
